# Supplementary material for: COVID-19 Genomic Surveillance in Bangui (Central African Republic) Reveals a Landscape of Circulating Variants Linked to Validated Antiviral Targets of SARS-CoV-2 Proteome
Source: Viruses. 2023 Nov 24;15(12):2309. doi: 10.3390/v15122309 (PMC10748234; doi:10.3390/v15122309)
Supplement: Supplementary file 1 [file viruses-15-02309-s001.zip]

Archive with 3 entries (3 files):
- viruses-2674484-suppl.pdf
- viruses-2674484-supplementary.xlsx
- viruses-2674484-suppl-Figure S1.pdf
